# Supplementary material for: Risk stratified monitoring for methotrexate toxicity in immune mediated inflammatory diseases: prognostic model development and validation using primary care data from the UK
Source: BMJ. 2023 May 30;381:e074678. doi: 10.1136/bmj-2022-074678 (PMC10227711; doi:10.1136/bmj-2022-074678)
Supplement: Supplementary file 2 — Supplementary information: Excel spreadsheet showing risk calculator [file nakg074678.ww2.xlsx]

## Sheet: MTX
CALCULATOR FOR ESTIMATION OF FIVE YEAR RISK OF METHOTREXATE DISCONTINUATION WITH ABNORMAL MONITORING BLOOD TEST RESULTS
Instructions for use: Enter values in the cells coloured green. Daily methotrexate dose, age, and body mass index are calculated from weekly methotrexate dose, today's date and patients' date of birth, and latest height and weight respectively. The remaining variables are to be entered as 0 if absent and 1 if present.
Today's date^	2023-03-29
Patients' date of birth	1968-05-12
Weekly methotrexate dose (in mg)	15
Height (in centimeters)	180
Weight (in kilograms)	75
^Footnote This date should be at-least six months after the first primary-care prescription if there is shared care prescribing as in the UK. If methotrexate is always prescribed from a hospital or specialist clinic, this date should be at least six months after the patient achieves a stable methotrexate dose.
Prognostic factor	Parameter and explanation	Value of parameter (X)	Coefficient (Beta)	Beta*X
Daily methotrexate dose in mg	Daily methotrexate dose calculated from the weekly dose.	2.14286	0.0111752	0.0239469
Age	Age calculated from today's date and date of birth.	54.8775	-0.0005886	-0.0323009
Sex	Female-sex. Enter 1 for female. Otherwise 0.	0	-0.0412595	0
Body mass index	Body mass index (kg/m2) calculated using height and weight.	23.1481	-0.0100983	-0.233757
Smoking status	Non-smoker/not recorded/Ex-smoker	0	0	0
	Curent smoker	0	0.0545787	0
Alcohol use	Non-user	0	0	0
	Low (1-14 units)	1	-0.0745235	-0.0745235
	Moderate (15-21 units/week)	0	-0.237614	0
	Hazardous (>21 units/week)	0	0.106259	0
	Ex-user	0	-0.0555338	0
Inflammatory conditions	Rheumatoid arthritis	0	0	0
	Psoriasis or Psoriatic arthritis	1	0.133963	0.133963
	Polymyalgia rheumatica and/or giant cell arteritis	0	-0.0111359	0
	Connective tissue disease*	0	0.291906	0
	Other seronegative spondylarthrosis*	0	0.263657	0
Diabetes mellitus	Diabetes mellitus	0	0.222536	0
Chronic kidney disease stage 3	Chronic kidney disease stage 3*	0	0.700565	0
Steroid sparing drugs	Hydroxychloroquine	0	-0.107361	0
	Sulfasalazine and/or 5-Aminosalicylates	0	-0.0791611	0
	Steroid-sparing immune suppressing agents*	0	0.10007	0
Other prescriptions	Statins	1	0.10212	0.10212
	NSAIDs/high dose aspirin (≥300mg/day)	0	-0.0334514	0
	Paracetamol	0	0.160856	0
	Proton pump inhibitors	1	0.0170423	0.0170423
	Anti-epileptic drugs	0	0.516435	0
Blood test abnormality within six-months of primary care methotrexate prescription	Cytopenia or liver enzyme elevation within the first six-months of first primary care methotrexate prescription.*	0	1.08639	0	Five year predicted risk (%).
				-0.0874555	9.72109
Footnote: Connective tissue diseases include lupus, systemic sclerosis, myositis, small vessel vasculitis; Other seronegative spondyloarthritis include ankyolosing spondylitis, reactive arthritis and inflammatory bowel disease; Chronic kidney disease Patients with chronic kidney disease stage 4 or 5 were excluded and the model should not be applied to them. Other immune suppressing steroid-sparin…
